# Supplementary material for: Addressing Bias in Small RNA Library Preparation for Sequencing: A New Protocol Recovers MicroRNAs that Evade Capture by Current Methods
Source: Front Genet. 2015 Dec 22;6:352. doi: 10.3389/fgene.2015.00352 (PMC4686641; doi:10.3389/fgene.2015.00352)
Supplement: Supplementary file 1 [file Table_1.XLSX]

## Sheet: TableS1
	Sample	TS-GAIIx-1	TS-GAIIx-2	TS-GAIIx-3	V1.5-GAIIx-1	V1.5-GAIIx-2	V1.5-GAIIx-3	TS-HiSeq-4	TS-HiSeq-5	TS-HiSeq-6	NF-HiSeq-6	TS-HiSeq-ML	NF-HiSeq-ML
	Source	MIN6	MIN6	MIN6	MIN6	MIN6	MIN6	MIN6	MIN6	MIN6	MIN6	Mouse Liver	Mouse Liver
	Prep	TruSeq	TruSeq	TruSeq	v1.5	v1.5	v1.5	TruSeq	TruSeq	TruSeq	NextFlex V2	TruSeq	NextFlex V2
	Platform	GAIIx	GAIIx	GAIIx	GAIIx	GAIIx	GAIIx	HiSeq	HiSeq	HiSeq	HiSeq	HiSeq	HiSeq
	RIN	8.8	8.8	8.8	8.8	8.8	8.8	9.3	9.4	9.4	9.4	8.3	8.3
	Reads	21491760	20574942	18211548	24290332	23898301	21092871	19177598	19681019	16802171	29067590	25403133	17947082
	Trimmed Reads >= 14	7078102	7308468	12695343	13978629	13096022	11324158	9712713	11310946	10685217	26542690	19791104	15559195
	%trimmed	0.32934	0.355212	0.697104	0.575481	0.54799	0.536871	0.506461	0.574713	0.635943	0.913137	0.779081	0.866948
	Short reads	14334248	13072630	5452445	8561899	8903718	7591850	9119247	7956590	5721735	1327732	642244	705107
	% short	0.666965	0.635367	0.299395	0.352482	0.372567	0.359925	0.475516	0.404277	0.340535	0.0456774	0.0252821	0.0392881
	Exact matches	5498864	5654962	9947688	10619956	10432493	9143493	6631912	7761540	7290446	22379643	13221051	10972785
	% exactly mapped	0.776884	0.773755	0.78357	0.759728	0.796615	0.807432	0.682807	0.686197	0.682293	0.843157	0.66803	0.705228
	Reads mapped	6.64452e+06	6.84669e+06	1.20405e+07	1.2606e+07	1.19339e+07	1.03869e+07	8.86431e+06	1.03697e+07	9.80472e+06	2.55661e+07	1.64891e+07	1.4388e+07
	% mapped	0.938743	0.936816	0.948422	0.901806	0.91126	0.917236	0.91265	0.916784	0.917597	0.963208	0.833158	0.924728
	miRNA mapped	4.65167e+06	5.03058e+06	8.79749e+06	9.83965e+06	9.40461e+06	8.49739e+06	7.23885e+06	8.43527e+06	7.87979e+06	2.21509e+07	8.11703e+06	1.20361e+07
	% miRNA	0.700076	0.734746	0.730656	0.780552	0.78806	0.818085	0.816629	0.813454	0.803673	0.866414	0.492266	0.836536

## Sheet: TableS2
miRNA	TS-GAIIx-1	TS-GAIIx-2	TS-GAIIx-3	V1.5-GAIIx-1	V1.5-GAIIx-2	V1.5-GAIIx-3	TS-HiSeq-4	TS-HiSeq-5	TS-HiSeq-6	NF-HiSeq-6
mmu-mir-375-3p	163124	186331	174390	72815.7	80288.4	87326.6	349566	372784	386734	64950
mmu-mir-182-5p	29156.2	29528.5	28310.1	11675.9	12239	13277.6	41420.6	37408.8	37255.1	18539.9
mmu-mir-27b-3p	72822.3	72255.9	79269.5	16221.9	17139.8	18020.5	34642.1	32082.6	32073.4	2438.77
mmu-let-7c-2-5p	8148.45	8084.27	8216.18	30326.8	29458.7	30187.5	4886.91	6978.55	5374.77	31170.7
mmu-let-7c-1-5p	8094.79	8033.59	8172.57	30080.3	29219.3	29958.1	4823.29	6883.51	5305.26	28983
mmu-let-7f-2-5p	8295.55	8725.76	8626.68	46398.2	46180.5	49135.5	3464.83	3659.07	3850.08	22737.2
mmu-let-7f-1-5p	7905.78	8303.32	8233.35	44318.5	44190.7	47079.1	3229.75	3436.37	3584.41	21404.8
mmu-mir-148a-3p	11017.6	11741	11247.1	18340.2	18502.4	20282.2	16489.2	14997	14885.3	4284.65
mmu-mir-30d-5p	8832.6	10134.9	10399	8124.46	8082.18	8002.62	14476.9	12267.4	11642.5	12098.3
mmu-mir-30e-5p	9394.11	11039.1	10899.7	11090.1	11744	12131.5	10760.7	9427.03	9061.35	5722.62
mmu-let-7b-5p	4825.58	4438.94	4389.17	11423.3	10972.4	10791.5	2466.78	3573.88	2413.3	45901
mmu-mir-141-3p	14760.8	14966.8	15767.6	34845.7	36956.7	39360	4607.96	4198.58	4034.06	2246.66
mmu-mir-127-3p	30877.6	32382.4	34594.6	5501.26	5746.67	6421.25	31434.5	27282.9	25456.9	934.909
mmu-let-7i-5p	9359.39	9657.48	9582.85	4050.27	4169.53	4301.58	6384.12	6136.66	6622.76	19164.8
mmu-let-7g-5p	3387.47	3368.72	3402.75	28626.7	28013.2	27779.4	1948.84	2231.81	2045.25	22923.3
mmu-mir-26a-2-5p	17085.8	17689.2	17668.5	2848.92	2921.07	3125.24	13425.3	12773.5	12130.2	5594.17
mmu-mir-26a-1-5p	17077.2	17680.9	17661	2842.97	2912.77	3115.52	13412.2	12759.9	12115	5573.48
mmu-let-7a-1-5p	3663.39	3706.1	3805.31	25355.2	24646.6	25767.7	1955.77	2493.85	2281.34	16590.8
mmu-let-7a-2-5p	3661.92	3704.25	3803.09	25333.1	24641.1	25763.2	1951.67	2484.06	2275.72	16466.2
mmu-mir-99b-5p	4384.97	4685.62	4900.44	4515.22	4462.17	5074.46	35656.5	35128	27060	3557.17
mmu-mir-30a-5p	8577.5	9044.83	9720.86	5261.44	5338.92	5524.99	10438.4	8729.05	8666.89	4850.14
mmu-mir-22-3p	42225.8	42102.9	42599.7	3575.95	3363.55	2760.26	25530.4	23321.2	23608.3	599.308
mmu-mir-191-5p	21399.6	22005	22548.8	4438.61	4463.37	4681.32	22234	21038.7	19296.8	522.879
mmu-mir-200c-3p	1967.79	2026.75	1832.43	25723.8	25471.1	26097.7	1312.62	1354.62	1223.95	9659.6
mmu-mir-29a-3p	4301.62	4392.7	4597.91	10501.4	10383.5	10096.6	1492	1330.62	1301.83	6579.63
mmu-mir-340-5p	5883.75	5626.05	5771.66	2381.63	2384.06	2392.34	3602.33	2976.95	2905.64	8792.58
mmu-mir-125a-5p	8747.97	8685.51	7842.5	1095.88	1032.31	942.082	7000.02	7057.3	6022.77	3928.2
mmu-mir-186-5p	6589.55	6695.2	6103.39	6824.46	6238.1	5778.57	4123.16	3604.24	3423.69	1323.03
mmu-mir-541-5p	6979.13	6701.06	6067.72	5075.58	4990.5	4919.11	5165.5	5254.43	4755.42	1115.85
mmu-let-7d-5p	2851.61	2597.22	2640.33	8870.42	8811.75	8450.16	516.246	627.405	615.509	9752.45
mmu-mir-93-5p	1161.94	1225.19	1139.36	6971.31	7201.26	7499.76	2029.21	1907	2027.59	7243.1
mmu-mir-26b-5p	2703.73	2820.47	2826.42	2536.13	2584.98	2658.65	2737.68	2904.09	2585.34	6021.04
mmu-mir-21-5p	1571.1	1590.61	1625.83	12108.3	12547	13671.1	1605.55	1458.5	1478.18	3816.22
mmu-mir-25-3p	3256.38	3567.85	3659.31	1293.56	1363.47	1404.94	5299.79	4899.37	4981.95	3857.13
mmu-mir-375-3p_-_1	3555.56	4026.91	3766.15	1473.37	1680.43	1800.46	6910.19	7207.83	7536.11	1604.04
mmu-mir-375-3p_+_1	2592.21	2799.75	2816.48	1978.32	2152.7	2331.2	4331.47	4620.52	4762.57	2037.97
mmu-mir-148b-3p	2142.13	2209.39	1962.12	6250.37	6414.43	6996.17	3098.1	2779.07	2507.71	1135.41
mmu-mir-183-5p	6912.86	7406.81	7015.12	5934.95	5906.38	6365.29	4950.11	5017.59	4343.78	200.754
mmu-mir-30c-1-5p	2205.34	2428.9	2413.54	2313.46	2286.02	2216.76	2836.9	2489.21	2474.32	2596.93
mmu-mir-30c-2-5p	2205.34	2428.9	2413.54	2313.54	2285.94	2216.76	2836.9	2489.11	2474.32	2596.93
mmu-mir-7a-1-5p	518.849	401.581	468.196	2510.6	2430.02	2297.48	227.044	239.094	192.747	130070
mmu-mir-106b-5p	875.261	873.488	837.911	13456.2	14228.2	14050.1	411.482	373.501	373.034	5310.4
mmu-mir-200b-3p	1832.94	1976.5	1872.63	4119.65	4333.89	4385.01	2546.51	2248.23	1911.94	1345.94
mmu-mir-7a-2-5p	496.048	380.111	446.312	2340.93	2272.67	2138.8	212.134	219.277	177.652	118862
mmu-mir-98-5p	1946.62	2084.67	2008.13	1700.89	1786.6	1857.41	849.471	874.922	860.667	5105.05
mmu-mir-16-1-5p	2219.32	2257.95	2415.49	512.143	520.619	538.465	2706.19	2563.63	2513.33	5013.68
mmu-mir-16-2-5p	2217.67	2255.03	2413	511.508	518.524	537.791	2703.6	2561.21	2511.09	5003.83
mmu-mir-484	4633.74	4696.23	4881.42	639.911	655.833	671.036	1494.57	1404.19	1187.73	3356.39
mmu-mir-210-3p	1315.83	1358.47	1297.04	4285.88	4749.38	5253.14	1398.14	1168.69	1046.34	1529.13
mmu-mir-181a-1-5p	1908.19	1975.92	1875.56	408.674	408.145	387.41	8343.41	7634.17	7522.55	1821.62
mmu-mir-181a-2-5p	1907.89	1975.63	1875.48	408.357	408.145	387.41	8342.62	7633.5	7522.04	1821.62
mmu-mir-301a-3p	3008.48	3280.12	2909.67	1123.11	1192.42	1217.12	2718.99	2303.28	2541.33	984.506
mmu-mir-30b-5p	2272.17	2222.45	2274.59	1989.86	1969.58	1914.02	1475.03	1324.76	1337.98	1411.71
mmu-mir-378-3p	1851.35	1823.73	1833.65	3001.53	2949.29	3180	1180.95	1153.66	1169.16	1154.89
mmu-mir-320-3p	1108.58	1076.91	1087.78	830.56	906.562	879.981	899.337	850.749	813.536	7403.86
mmu-mir-7b-5p	379.737	337.9	366.359	1748.83	1740.61	1683.17	178.892	184.078	163.017	52492
mmu-let-7e-5p	1375.65	1326.49	1361.75	4151.87	4066.05	4162.4	333.859	533.928	334.652	2557.89
mmu-mir-24-1-3p	399.803	411.866	405.362	15554.6	14116.4	13880.3	228.313	189.929	166.046	2565.61
mmu-mir-24-2-3p	399.803	411.866	405.362	15554.6	14116.4	13880.3	228.313	189.929	166.046	2565.61
mmu-mir-130b-3p	1546.76	1602.89	1587.97	848.008	848.802	874.561	1160.67	988.843	1103.4	1976.21
mmu-mir-200a-3p	705.454	650.158	577.341	7407.9	7888.8	8122.71	481.42	439.835	427.773	1228.6
mmu-mir-130a-3p	3848.06	3591	3283.69	1673.92	1627.74	1621.17	1022.3	918.398	1035.93	429.67
mmu-mir-429-3p	1835.15	1840.29	1847.96	2992.58	3117.4	3091.8	660.909	549.245	530.85	632.614
mmu-mir-411-5p	1739.78	1702.57	1867.36	1272.41	1386.98	1517.2	1755.81	1573.82	1557.51	506.06
mmu-mir-151-5p	2054.64	2135.74	2218.08	798.288	790.839	793.091	1925.01	1811.11	1805.08	511.471
mmu-mir-23b-3p	1795.71	1802.59	1711.63	3435.63	3498.12	3621.81	680.125	606.798	575.437	400.608
mmu-mir-151-3p	1154.06	1322.77	1511.52	492.767	496.701	589.25	3873.51	3223.37	2783.11	530.194
mmu-mir-425-5p	622.318	677.992	618.577	2649.29	2767.67	2846.27	450.007	418.624	369.822	1521.78
mmu-mir-434-3p	4799.9	4554.9	4809.92	923.765	969.341	974.687	1194	1093.48	1087.13	189.978
mmu-mir-152-3p	288.183	259.59	213.535	6112.51	6396.63	7211.07	217.445	213.226	201.366	2686.78
mmu-mir-872-5p	797.801	839.383	822.305	2187.3	2238.35	2350.39	718.5	645.342	729.818	729.598
mmu-mir-103-2-3p	376.2	362.852	351.714	3977.43	4087.93	4358.19	433.292	380.114	404.482	1278.62
mmu-mir-103-1-3p	374.544	359.638	350.469	3973.98	4085.67	4354.58	430.641	377.993	402.34	1267.16
mmu-mir-381-3p	2194.87	2076.23	2283.06	3237.74	3307.37	3474.05	737.565	638.785	689.532	146.366
mmu-mir-423-3p	1050.39	1156.4	1190.94	675.828	676.582	715.467	1199.08	1308.77	1342.15	603.748
mmu-mir-342-3p	1650.99	1490.79	1389.89	904.175	859.376	855.499	483.174	447.554	416.636	970.19
mmu-mir-29c-3p	1443.68	1399.74	1405.99	2301.1	2271.08	2210.7	232.43	212.189	226.285	632.138
mmu-mir-183-5p_+_1	2570.92	2756.73	2816.05	1625.14	1628.45	1784.16	1915.33	1970.43	1663.31	48.5799
mmu-mir-744-5p	453.645	465.48	458.14	1394.71	1414.8	1585.09	706.158	674.355	595.968	872.521
mmu-mir-101a-3p_-_1	742.266	721.109	794.764	2585.68	2663.91	2877.19	437.754	386.945	410.442	281.388
mmu-mir-192-5p	1290.84	1308.15	1428.13	541.95	548.697	578.901	1205.17	1049.89	1028.48	249.04
mmu-mir-421-3p	1638.27	1670.25	1692.31	87.5772	98.124	94.927	1673.68	1574.11	1609.65	712.388
mmu-mir-410-3p	1536	1621.81	1709.57	932.868	1113.22	1196.53	781.054	667.233	667.994	140.968
mmu-mir-379-5p	207.841	188.85	168.597	3969	4021.89	4591.54	92.7315	107.043	92.0985	2207.84
mmu-mir-129-1-5p	439.535	448.027	436.057	878.615	894.024	944.569	518.371	466.938	448.151	837.377
mmu-mir-129-2-5p	436.676	444.083	433.981	878.615	893.605	944.665	515.325	462.405	442.338	826.425
mmu-mir-483-3p_+_1	809.615	827.845	803.95	192.289	187.366	200.059	389.089	349.673	339.428	2437.37
mmu-mir-128-1-3p	570.445	583.713	621.608	324.973	317.22	307.195	464.109	404.162	412.947	1554.05
mmu-mir-132-3p	539.63	524.886	551.379	1049.76	1047.97	1009.49	436.748	419.034	438.061	432.212
mmu-mir-181b-2-5p	386.998	402.065	364.373	199.713	200.277	202.867	750.651	814.867	795.322	1206.93
mmu-mir-140-3p_+_1	381.743	378.504	376.395	1220.96	1231.58	1374.23	340.692	342.681	317.26	351.637
mmu-mir-384-5p	398.524	487.535	419.084	1754.24	1732.88	1652.32	251.345	213.507	173.386	314.596
mmu-mir-101b-3p	200.341	200.681	197.854	2502.26	2526.68	2750.83	150.999	134.703	143.015	496.436
mmu-mir-101a-3p	310.395	311.226	308.174	1713.16	1767.85	1817.11	199.889	190.61	184.163	347.766
mmu-mir-184-3p	545.066	621.789	614.482	1959.48	1939.75	2079.75	131.426	183.033	115.149	206.406
mmu-mir-872-3p	1148.84	1165.09	1192.18	443.487	456.754	489.808	586.735	518.916	537.496	112.493
mmu-mir-1839-5p	285.95	271.372	275.61	992.346	999.728	1081.02	140.677	130.814	155.843	821.438
mmu-mir-101b-3p_-_1	386.421	379.776	413.298	1347.23	1447.09	1556.17	266.951	231.363	266.119	225.318
mmu-mir-434-5p	708.629	775.995	753.164	751.229	732.872	771.739	382.997	357.388	325.71	163.928
mmu-mir-128-2-3p	492.185	495.787	533.489	233.509	226.386	217.082	410.636	375.81	371.131	610.808
mmu-mir-138-1-5p	1280.86	1275.68	1185.4	368.323	392.915	397.631	455.629	395.962	407.44	120.139
mmu-mir-374-5p	319.599	375.628	372.858	754.477	736.517	728.849	84.4962	81.6804	74.1479	1114.26
mmu-mir-96-5p	266.084	278.09	214.691	2966.38	2944.54	2960.45	332.288	325.082	277.519	97.238
mmu-mir-181b-1-5p	345.611	354.45	328.079	147.674	151.215	153.815	647.09	713.899	699.603	578.933
mmu-mir-455-5p	355.26	341.318	324.864	519.3	579.753	632.481	324.026	268.957	298.625	349.564
mmu-mir-15b-5p	397.621	440.505	456.956	286.332	288.73	300.618	158.614	158.684	129.07	965.496
mmu-let-7d-3p	386.635	402.238	370	222.909	210.158	209.783	409.959	381.641	345.038	498.902
mmu-mir-129-2-3p	700.603	769.885	716.468	979.228	931.298	920.324	264.488	219.245	221.985	94.0698
mmu-mir-27a-3p	909.748	887.429	955.326	946.133	1018.15	1105.8	264.685	251.549	263.519	62.0743
mmu-mir-879-5p	3608.72	3719.97	3472.82	557.26	577.222	600.964	237.92	214.672	227.798	29.101
mmu-mir-129-1-3p	443.323	472.953	460.541	479.718	445.622	421.427	330.031	278.841	260.742	227.449
mmu-mir-532-5p	233.426	255.744	258.128	342.958	355.71	381.634	296.019	284.772	287.922	505.16
mmu-mir-361-5p	200.767	205.428	207.549	390.964	412.628	402.573	227.767	214.471	196.844	718.49
mmu-mir-138-2-5p	1229.31	1224.19	1140.38	276.264	292.529	297.762	438.933	384.582	393.365	87.4986
mmu-mir-146a-5p	338.461	452.846	389.16	720.463	638.153	614.776	60.3939	54.5102	39.3001	615.032
mmu-mir-29b-2-3p	169.049	148.928	149.841	5078.42	4733.89	4371.7	35.799	33.3022	32.0424	296.212
mmu-mir-140-3p	128.377	148.977	136.456	815.008	845.199	925.105	147.671	191.23	181.137	350.972
mmu-mir-29b-1-3p	166.491	145.204	147.682	5053.91	4709.42	4344.45	35.2349	32.5307	31.3284	296.095
mmu-mir-300-3p	650.587	659.175	707.332	647.032	676.075	671.421	334.77	261.869	296.847	51.9046
mmu-mir-146b-5p	192.827	235.905	173.638	343.699	338.258	355.251	225.137	200.191	157.304	457.65
mmu-mir-488-3p	349.423	367.988	401.56	390.21	425.679	438.099	292.898	240.774	249.88	149.26
mmu-mir-153-3p	418.992	470.154	543.912	416.983	420.68	459.327	179.484	159.503	150.659	179.339
mmu-mir-483-3p	256.603	268.743	263.609	113.53	112.369	122.365	153.988	140.891	128.611	1395.56
mmu-mir-29a-3p_-_1	261.569	274.147	265.727	284.428	304.888	302.784	177.081	158.449	161.402	445.942
mmu-mir-340-3p	438.783	433.64	378.056	225.765	204.711	198.832	174.859	169.533	157.373	399.63
mmu-mir-28-5p	256.121	262.677	261.406	457.12	465.188	465.858	187.04	175.074	196.694	250.409
mmu-mir-301b-3p	438.407	451.532	390.597	582.01	591.551	626.076	310.158	279.597	316.463	71.6964
mmu-mir-335-5p	729.022	741.088	618.494	358.769	289.219	246.276	47.8323	37.8989	40.1847	581.12
mmu-mir-369-3p	186.319	161.976	174.577	1678.99	1712.13	1596.03	46.3657	48.6996	41.7316	361.924
mmu-mir-384-3p	552.226	601.251	623.159	808.139	740.977	678.508	95.3261	89.2505	78.4316	115.583
mmu-mir-328-3p	243.208	235.649	269.02	118.007	118.738	125.639	211.974	188.265	186.704	710.901
mmu-mir-423-5p	260.516	294.303	281.05	510.946	418.012	363.967	146.43	111.479	113.721	269.399
mmu-mir-700-5p	396.277	396.177	368.505	313.834	331.891	346.259	253.601	200.633	191.132	130.837
mmu-mir-30e-3p	143.652	157.667	172.584	407.722	425.7	471.795	356.768	327.686	341.162	139.051
mmu-mir-15a-5p	127.775	127.361	131.057	733.15	779.21	817.078	93.1827	81.3428	92.9654	364.036
mmu-mir-455-3p	277.673	270.569	286.781	323.229	298.621	297.201	140.564	119.242	101.737	314.4
mmu-mir-210-3p_-_1	264.746	253.699	250.57	435.057	459.812	488.017	207.292	188.241	164.87	141.828
mmu-mir-134-5p	160.521	178.785	191.914	572.868	567.942	624.848	180.48	173.245	155.214	160.095
mmu-mir-136-5p	451.68	445.252	428.598	1991.38	1968.48	1926.54	88.1062	88.913	87.208	37.0412
mmu-mir-149-5p	987.456	876.725	862.129	127.717	117.9	121.018	526.606	492.589	464.368	37.2368
mmu-mir-382-5p	234.991	213.68	205.223	396.081	404.747	406.184	54.2626	56.7037	49.9963	416.645
mmu-mir-383-5p	306.769	233.836	294.56	112.764	113.417	129.682	269.113	280.915	303.833	201.869
mmu-mir-431-5p	550.51	574.523	646.351	69.4113	67.6645	64.1191	389.264	330.193	328.851	136.548
mmu-mir-652-3p	140.417	139.97	143.266	358.242	375.234	388.95	124.77	119.483	106.479	305.678
mmu-mir-7a-2-3p	295.131	297.053	297.633	261.145	264.206	271.254	177.679	164.132	157.118	143.315
mmu-mir-23a-3p	287.172	295.951	269.913	712.089	718.898	736.547	75.5088	69.8487	70.1703	122.193
mmu-mir-5099_-_2	258.81	266.333	294.256	103.456	111.825	107.395	476.8	355.555	411.638	118.164
mmu-mir-106b-3p	181.503	180.598	196.835	66.9059	71.6029	73.0245	290.04	255.48	277.621	379.878
mmu-mir-598-3p	193.995	180.963	182.01	384.38	402.552	407.756	141.466	117.843	123.002	131.815
mmu-mir-15b-3p	293.475	288.168	312.112	335.713	341.842	355.302	84.97	70.3975	65.0707	143.041
mmu-mir-344-1-3p	89.096	90.4086	86.5686	966.913	957.826	998.643	73.309	54.9679	58.8747	172.663
mmu-mir-344-2-3p	89.096	90.4086	86.5686	966.913	957.826	998.643	73.309	54.9679	58.8747	172.663
mmu-mir-9-3-5p	69.4909	76.7865	73.7176	222.994	226.839	225.559	99.0696	97.2112	97.4088	562.528
mmu-mir-9-2-5p	69.4909	76.7865	73.7176	222.994	226.923	225.559	98.9568	97.1148	97.4088	562.528
mmu-mir-9-1-5p	69.4909	76.7865	73.7176	222.994	226.839	225.559	98.9568	97.0183	97.4088	562.528
mmu-mir-136-3p_-_1	950.558	968.789	953.985	112.803	112.746	119.429	387.284	319.585	338	22.6471
mmu-mir-497-5p	72.9925	82.3755	85.3782	266.539	255.743	253.318	185.801	151.306	174.814	243.134
mmu-mir-411-5p_-_1	267.439	283.495	299.903	134.301	152.591	169.925	329.073	298.37	304.445	59.3363
mmu-mir-540-3p	199.387	201.689	231.136	216.722	218.621	225.331	177.622	198.077	201.943	83.0591
mmu-mir-212-3p	277.56	265.092	277.36	210.614	204.753	194.475	135.149	130.886	127.286	95.9864
mmu-mir-325-5p	62.608	62.8249	65.0303	231.199	234.291	248.914	93.963	82.2107	81.3383	531.836
mmu-mir-871-3p	71.8208	71.1397	75.756	42.4401	42.7355	46.7415	759.523	725.96	590.66	289.837
mmu-mir-324-5p	107.909	101.947	104.065	280.818	296.404	288.44	73.4406	67.408	60.2771	288.78
mmu-mir-192-5p_+_1	279.78	310.734	353.348	134.063	139.603	150.044	306.736	272.477	269.207	44.9032
mmu-mir-483-5p	117.562	135.832	143.377	80.9931	81.9516	84.5293	30.9105	33.0193	31.2094	1505.84
mmu-mir-409-3p	329.445	342.209	332.045	56.6793	62.2178	51.6996	305.269	271.078	293.43	87.4595
mmu-mir-501-3p	54.9325	59.1527	58.303	118.673	119.24	117.648	598.242	644.474	480.075	123.249
mmu-mir-331-3p	282.037	315.773	321.497	72.743	74.2424	78.8491	304.254	257.288	218.568	74.1997
mmu-mir-434-5p_-_1	247.121	268.159	254.391	222.037	238.808	254.358	136.954	128.162	120.35	53.7821
mmu-mir-195-5p	238.593	225.729	240.175	53.493	49.1039	50.2555	73.8919	58.7771	56.0104	558.708
mmu-mir-30e-5p_+_1	224.471	226.216	230.48	209.318	231.512	230.482	150.247	127.776	141.571	56.0051
mmu-mir-337-5p_+_3	145.383	153.213	166.853	83.9282	81.7002	81.1597	139.548	132.116	138.097	212.038
mmu-mir-574-3p	229.036	235.418	238.831	116.333	110.372	109.176	74.8884	65.19	59.1824	197.38
mmu-mir-671-5p	99.029	115.433	108.522	361.573	291.942	233.258	31.9634	31.1485	31.4134	335.483
mmu-mir-423-3p_-_1	117.39	128.529	127.652	123.671	119.157	120.151	217.088	196.968	234.377	98.8221
mmu-mir-320-3p_+_1	93.912	87.4875	101.802	73.617	84.9305	83.366	77.8403	67.6009	64.4587	589.061
mmu-mir-341-3p	287.756	275.417	277.728	118.806	120.469	126.601	241.418	189.977	191.642	40.2094
mmu-mir-433-3p	130.653	146.211	134.639	146.676	157.875	156.928	90.8207	85.5377	75.6268	158.1
mmu-mir-30a-3p	69.3053	75.0728	74.2907	166.091	177.08	179.745	148.855	137.661	144.318	138.034
mmu-mir-700-3p	92.8585	95.2285	84.8799	270.664	277.529	284.107	137.631	146.87	106.887	74.0042
mmu-mir-194-2-5p	42.1651	49.7564	51.1605	347.997	360.172	383.747	63.5131	51.5444	54.3616	242.745
mmu-mir-375-3p_+_2	132.29	151.46	152.402	136.363	156.529	168.674	147.671	148.413	144.522	72.0484
mmu-mir-130b-5p	238.392	227.847	250.819	52.8319	45.7521	45.3455	173.843	161.818	147.99	123.797
mmu-mir-325-3p	288.987	292.831	292.7	830.022	894.696	911.07	127.455	113.17	94.4137	7.86196
mmu-mir-383-5p_-_1	22.1235	33.3738	33.8855	223.028	234.638	279.197	140.677	139.3	132.793	195.61
mmu-mir-185-5p	48.9125	51.1196	49.7486	1352.7	1332.94	1320.11	13.7631	10.2221	12.647	220.839
mmu-mir-384-3p_-_2	206.938	203.894	181.969	194.497	202.281	195.78	40.6123	40.4544	33.1473	119.064
mmu-mir-1198-5p	77.9139	80.892	79.015	77.3282	77.9506	79.9829	118.988	121.228	111.608	235.854
mmu-mir-582-3p_+_1	397.646	343.085	324.972	96.4222	105.791	113.701	51.7243	113.89	122.543	47.7585
mmu-mir-376c-3p	141.922	138.315	126.489	560.103	551.358	582.094	33.2795	30.0877	27.8437	72.6352
mmu-mir-330-5p	426.818	448.051	424.704	93.8441	88.8228	87.8027	120.483	106.795	93.6283	38.6449
mmu-mir-487b-3p	293.174	289.629	302.561	116.611	115.917	102.324	49.9757	42.5278	48.854	101.228
mmu-let-7c-2-5p_+_1	75.4507	76.2412	68.3593	182.671	177.788	165.082	20.5694	31.494	24.529	464.703
mmu-mir-27b-3p_-_1	358.861	369.132	425.507	92.8525	92.2654	94.8019	151.337	150.409	142.074	28.4752
mmu-let-7c-1-5p_+_1	75.7517	75.803	68.567	180.648	176.071	163.926	20.4002	31.4458	24.223	439.807
mmu-mir-582-3p	336.593	282.326	275.444	160.003	163.484	170.503	30.3464	70.6868	73.383	45.5681
mmu-mir-30a-5p_+_1	117.766	110.686	113.865	71.606	73.0553	73.6021	128.53	99.7137	105.17	138.125
mmu-mir-107-3p	80.4674	74.9024	74.6921	70.3632	71.0862	76.4102	110.424	89.7487	102.23	224.216
mmu-mir-210-5p	327.94	334.76	362.276	38.1564	35.6967	41.8796	274.697	254.395	222.852	37.7844
mmu-mir-802-5p	58.996	58.5684	51.2435	45.4016	39.8027	38.0286	97.3567	77.7265	81.4913	627.627
mmu-mir-140-5p	53.277	61.4409	51.0221	660.161	642.708	682.311	30.5344	28.4804	27.9117	100.68
mmu-mir-148a-5p	187.674	175.705	177.401	71.4738	71.0582	68.9328	140.677	128.933	129.529	60.6271
mmu-mir-380-3p	132.214	150.377	136.497	181.937	189.628	194.09	40.3303	36.3077	34.1162	105.374
mmu-mir-378-3p_+_1	90.9422	92.2453	98.929	197.771	177.423	192.925	97.5429	83.7537	87.5088	59.043
mmu-mir-137-3p	61.5545	54.1868	51.7419	1872.42	1926.54	1951.68	8.57371	7.90766	9.17925	101.814
mmu-mir-136-3p	280.683	279.697	255.553	139.354	139.665	138.203	48.1707	43.2993	43.5504	53.6647
mmu-mir-369-5p	210.098	205.793	207.3	108.52	105.33	105.614	49.0732	49.7604	45.4883	82.3355
mmu-mir-582-5p	199.563	198.636	192.657	481.556	442.706	424.476	32.7155	29.8948	25.5999	33.4427
mmu-mir-194-1-5p	33.1351	40.7009	43.8518	282.393	289.366	310.963	52.6832	42.6724	44.9783	158.18
mmu-mir-141-5p	157.423	159.785	154.644	102.035	101.392	99.9333	157.373	155.453	149.01	34.8508
mmu-mir-3102-3p	269.847	288.46	309.87	52.9906	51.534	50.0629	68.0256	53.2321	46.7122	101.58
mmu-mir-28-3p	35.217	42.9404	38.4534	184.568	184.893	208.644	74.5687	66.1061	61.9089	167.096
mmu-mir-673-5p	139.89	153.651	166.628	27.2886	29.0769	33.7925	179.822	148.606	137.485	114.096
mmu-mir-141-5p_-_2	113.929	122.979	106.141	295.181	281.384	288.76	66.7847	66.4436	67.3655	36.3762
mmu-mir-24-2-5p	198.359	188.193	218.761	187.212	169.182	169.476	24.3674	23.0479	21.5202	95.3605
mmu-mir-191-5p_+_1	397.471	417.72	411.859	86.784	87.1678	91.6537	404.093	374.746	345.344	5.71068
mmu-mir-125b-1-5p	57.491	59.2987	57.3479	135.967	133.779	135.988	84.6842	84.268	67.5695	107.76
mmu-mir-125b-2-5p	57.19	59.0066	57.0157	136.443	133.695	135.892	80.3973	80.5071	64.7137	107.76
mmu-mir-1839-5p_+_1	66.0695	64.8488	73.4325	167.978	167.748	183.828	29.4439	25.1695	35.4931	172.533
mmu-mir-1981-5p	48.762	54.0407	52.252	374.186	379.257	411.383	30.3464	31.7271	27.9749	84.2521
mmu-mir-470-5p	24.5315	29.2112	26.2447	11.3041	12.9882	12.4195	615.351	666.756	620.727	234.607
mmu-mir-186-5p_+_1	84.5785	86.4651	82.3572	128.907	123.221	110.909	62.4978	54.2567	53.1886	80.4971
mmu-mir-31-5p	71.4875	73.174	75.661	74.2503	60.123	52.0847	69.8306	54.775	62.8269	160.447
mmu-mir-212-5p	110.347	104.021	94.7383	63.4731	75.3318	76.5473	175.581	159.793	121.676	39.3098
mmu-mir-92a-1-3p	168.535	174.707	174.023	22.5818	25.0408	20.2659	232.976	245.459	240.734	46.2135
mmu-mir-494-3p	47.7085	40.3114	28.9854	1246.01	1034.01	876.149	38.2433	34.3308	33.6572	27.732
mmu-mir-127-3p_-_1	177.289	174.829	185.872	96.3825	112.118	122.077	211.635	172.04	173.692	10.8346
mmu-mir-181a-1-3p	94.213	90.2626	95.1784	33.0794	32.9315	34.1776	309.5	259.217	282.568	44.5902
mmu-mir-345-5p_-_1	130.032	137.293	131.722	209.17	228.878	233.274	52.3448	39.249	43.5504	29.0619
mmu-mir-34a-5p	30.5515	29.6494	35.6296	260.688	293.302	269.281	13.6503	13.9831	10.6071	331.493
mmu-mir-148b-5p	258.108	236.026	218.844	157.121	162.646	164.245	75.584	72.8083	71.0882	11.969
mmu-let-7b-3p	156.37	152.482	164.029	62.8668	60.0863	64.3598	113.489	107.091	100.054	30.7829
mmu-mir-679-5p_-_2	112.123	104.284	112.786	69.2526	75.5087	79.0417	83.3681	82.8376	88.9367	42.6345
mmu-mir-411-3p	72.541	72.5168	58.3861	164.207	169.685	175.846	38.1869	37.9953	31.2604	70.875
mmu-mir-200c-3p_-_1	29.2723	30.5257	26.7015	221.72	223.188	239.051	18.2755	21.4085	20.7553	217.788
mmu-mir-345-3p_-_1	64.414	74.7806	64.1167	276.059	289.261	326.211	32.8283	25.4588	24.172	50.6529
mmu-mir-3099-3p	66.1197	68.7193	67.2727	84.7743	83.9627	80.4377	35.2914	38.7025	33.2323	138.073
mmu-mir-29a-5p	42.8925	46.6113	34.3008	314.908	315.55	283.96	19.2908	18.3226	19.0724	115.504
mmu-mir-409-3p_-_1	119.046	132.181	135.957	26.6539	26.8144	28.1123	173.166	143.013	142.074	48.5017
mmu-mir-32-5p	59.297	51.9959	51.5757	383.825	427.229	485.835	16.7526	16.9725	12.8509	69.6234
mmu-mir-376a-3p	48.3105	52.7262	48.9319	748.888	803.176	833.548	12.6349	11.6686	9.7912	52.4522
mmu-mir-582-5p_+_1	148.092	139.483	135.06	183.484	202.142	188.506	23.2393	19.7692	20.0924	39.2707
mmu-mir-377-3p_-_3	125.743	123.125	116.689	170.639	180.966	186.22	57.0829	50.5319	47.7321	19.2833
mmu-mir-350-3p	92.5575	88.0717	85.9596	174.004	182.841	183.211	28.6542	21.6978	19.9904	56.9895
mmu-mir-667-3p	246.82	250.997	264.066	77.7803	73.0693	73.7466	96.3414	89.0094	88.8347	12.2036
mmu-mir-338-3p	106.855	110.856	100.577	352.153	368.112	365.652	74.5687	66.8294	75.8818	7.47082
mmu-mir-329-5p	77.658	71.1292	75.3288	40.2982	41.2272	34.0813	43.3198	36.5488	40.0827	158.589
mmu-mir-92b-3p	112.373	118.841	124.025	8.01205	7.45776	8.80915	347.423	300.764	280.001	58.9843
mmu-mir-126-5p	125.066	117.429	119.762	70.8392	71.8962	78.8491	133.118	124.112	106.785	14.8634
mmu-mir-30a-3p_+_1	28.5198	29.8684	32.9581	116.492	118.235	130.789	71.0151	66.6365	75.7288	60.7053
mmu-mir-27b-5p	50.869	57.4	56.2267	95.8273	101.727	105.902	62.9491	46.9638	53.2396	52.9607
mmu-mir-33-5p	92.5575	84.8585	94.9293	627.803	679.084	685.236	23.2393	17.4547	22.6421	11.0302
mmu-mir-324-3p	72.0895	82.2295	83.3434	183.722	185.69	191.009	39.9354	33.0289	38.8588	24.994
mmu-mir-20a-5p	11.5885	12.4148	12.7071	520.347	529.906	492.109	11.7324	8.92023	11.678	188.524
mmu-mir-99a-5p	36.5715	29.6494	35.5466	143.344	147.605	145.76	58.8315	59.0664	48.395	42.2043
mmu-let-7g-5p_-_1	27.2556	28.627	29.8159	171.889	181.626	188.795	19.2908	15.3331	18.3585	121.508
mmu-mir-141-3p_-_1	107.608	126.241	123.79	117.081	132.759	151.136	65.6566	58.4878	54.3616	11.304
mmu-mir-345-5p	130.183	132.619	133.632	103.587	99.5904	95.1196	37.9048	31.4378	27.7417	23.1165
mmu-mir-93-3p	50.568	54.0407	59.9641	22.5289	18.2045	19.7363	31.9258	34.6201	31.3114	264.021
mmu-mir-1249-3p	84.1295	73.9043	79.9798	14.0409	16.9266	16.2705	48.622	45.9994	45.3863	160.877
mmu-mir-188-5p	128.678	108.227	107.969	93.2888	92.9287	95.4084	22.6752	20.6371	21.6222	34.6943
mmu-mir-127-5p_+_2	52.675	45.5695	55.3131	174.837	173.079	181.96	26.2852	20.3478	21.9282	38.7622
mmu-mir-183-3p_+_1	82.474	90.8468	77.9865	280.025	278.84	265.622	97.1311	90.3595	76.3918	3.95054
mmu-mir-124-1-3p	48.762	45.1313	45.7067	128.378	153.904	177.563	41.9661	38.3811	37.7369	28.2926
mmu-mir-124-2-3p	48.762	44.9852	45.7067	128.14	153.568	177.082	41.9661	38.2847	37.6349	28.2926
mmu-mir-124-3-3p	48.762	44.9852	45.7067	128.061	153.568	177.082	41.9661	38.2847	37.6349	28.2926
mmu-mir-339-5p	76.9055	76.4846	77.1421	99.0731	111.961	105.748	32.2642	25.1695	26.1609	33.3253
mmu-mir-1306-5p_+_2	33.7371	28.627	37.0692	31.5722	26.8982	30.0378	56.406	49.889	45.5903	151.568
mmu-mir-10a-5p	62.9216	63.5343	60.4209	14.2392	12.7369	9.91631	196.236	189.929	171.907	47.9345
mmu-mir-409-3p_+_1	147.49	151.898	166.272	14.0607	18.9377	18.6773	106.72	92.6739	100.666	25.1896
mmu-mir-434-3p_-_1	322.823	297.516	290.352	57.8295	54.9696	56.9947	26.5108	24.4945	24.58	12.0863
mmu-mir-127-5p	45.9276	44.2793	52.2402	383.573	395.415	446.555	19.0652	15.7189	16.0127	15.9195
mmu-mir-342-3p_+_2	50.267	46.884	45.2637	26.5746	27.2334	29.6527	22.9008	25.4588	19.8884	162.911
mmu-mir-421-3p_+_1	99.33	99.172	104.896	7.53608	8.63089	8.76101	105.705	87.9486	85.367	57.0286
mmu-let-7d-5p_-_1	37.4745	39.143	38.4119	146.319	148.778	147.926	5.18935	6.17183	6.1195	122.623
mmu-mir-17-5p	13.9965	16.9425	15.8631	200.48	209.264	198.174	18.4448	15.4778	18.2055	70.1644
mmu-mir-465c-1-5p	12.9932	15.1168	14.1605	13.0097	13.6167	14.2166	153.114	122.834	130.473	142.382
mmu-mir-465c-2-5p	12.9932	15.1168	14.1605	13.0097	13.6167	14.2166	153.114	122.834	130.473	142.382
mmu-mir-669c-5p	13.244	17.6728	14.119	22.2909	24.2168	25.1277	10.6043	10.7686	9.89319	920.065
mmu-mir-22-5p	35.819	42.6483	35.2144	98.3657	103.319	111.589	19.4037	16.1046	15.5027	45.4899
mmu-mir-126-3p	13.6955	11.3924	12.624	201.332	191.304	208.339	16.1321	15.4296	16.5226	70.0145
mmu-mir-881-3p	19.1135	12.5608	17.1919	9.36061	10.223	9.83207	106.72	94.1205	96.6881	156.105
mmu-mir-350-5p	39.5815	39.8733	37.1246	31.9689	31.2556	25.8017	118.678	108.393	99.1359	19.2051
mmu-mir-743b-3p	22.575	20.1557	18.7699	16.5001	15.6697	16.2705	55.9547	50.8212	46.6102	140.459
mmu-mir-369-3p_-_1	24.5315	26.2901	24.1683	328.653	290.35	257.824	4.62529	2.98948	4.99759	76.9768
mmu-mir-190-5p	12.6557	11.5384	10.5734	179.255	178.099	171.869	9.92745	10.415	11.2191	91.5664
mmu-mir-103-2-3p_+_2	19.3142	18.0744	19.5451	182.545	189.028	198.214	16.0663	14.2724	17.7975	29.1988
mmu-mir-103-1-3p_+_2	19.3142	18.0744	19.462	181.673	188.441	197.347	16.0663	13.7902	17.3896	29.1988
mmu-mir-708-5p	53.1283	50.4623	55.6246	302.303	316.322	308.585	8.34809	7.23262	7.90435	12.4383
mmu-mir-299-3p	48.8373	42.4292	38.1212	124.821	128.961	143.241	18.614	15.6225	17.6446	14.7852
mmu-mir-384-3p_+_1	102.792	107.497	114.89	96.5491	94.4789	97.6709	27.5825	24.7838	18.2055	5.63245
mmu-mir-340-5p_-_1	55.986	45.4964	56.8288	11.1058	10.8934	12.3232	21.2087	20.9264	21.1803	106.743
mmu-mir-320-3p_+_2	25.7355	25.1216	26.9091	32.1196	31.4734	27.0532	15.3424	13.5973	14.4828	117.812
mmu-mir-329-3p	85.484	91.285	84.8799	107.647	97.9564	92.5202	11.9581	8.67914	8.5673	15.6848
mmu-mir-666-3p	241.703	236.319	228.976	22.6876	16.6752	15.6286	27.3005	23.8194	24.07	10.287
mmu-mir-16-1-3p	17.6085	15.1898	16.1953	108.202	113.459	133.148	9.70183	9.35418	10.5051	49.9489
mmu-mir-376b-5p	36.0071	33.1182	29.982	267.5	235.883	220.421	13.0862	10.4391	11.729	10.0915
mmu-mir-346-5p	14.8995	14.8977	14.202	15.3101	14.9155	16.1742	108.074	93.8311	66.7025	44.8249
mmu-mir-26a-1-5p_-_1	112.649	113.632	120.094	5.59257	6.43825	7.15643	32.9975	33.27	31.4644	36.3567
mmu-mir-741-3p	0	0	1.07969	51.88	51.1988	58.6314	198.662	182.551	155.129	175.036
mmu-mir-26a-2-5p_-_1	113.101	113.632	120.26	5.9892	6.94103	7.15643	32.7719	32.9807	31.4644	23.8401
mmu-mir-182-5p_+_1	19.7155	15.9201	17.6072	17.6503	22.7085	19.2068	11.0556	9.83636	10.1482	149.201
mmu-mir-465b-2-5p	6.69725	6.13435	5.85522	10.5109	11.0889	10.2565	52.3166	44.0707	44.8508	169.795
mmu-mir-465b-1-5p	6.69725	6.13435	5.85522	10.5109	11.0889	10.2565	52.3166	44.0707	44.8508	169.795
mmu-mir-467e-5p	9.4815	7.88702	9.71717	32.2597	33.1828	32.1398	8.74293	9.67563	7.2754	198.009
mmu-mir-18a-5p	9.933	9.9318	9.63412	149.611	149.658	130.212	6.99434	4.16813	3.97767	60.2359
mmu-mir-141-3p_+_1	19.866	20.813	20.9708	72.3067	101.776	108.124	6.31747	4.67709	5.45655	40.0139
mmu-mir-670-3p	126.42	127.799	126.074	48.3103	49.5229	40.8205	12.0709	14.5617	11.1171	5.24131
mmu-mir-384-5p_+_2	14.8995	12.5608	11.2952	102.729	111.28	102.34	6.65591	7.03975	6.42547	25.7372
mmu-mir-26b-3p	102.491	98.393	98.8881	8.80532	8.29571	7.31689	22.5812	22.3729	21.9282	11.7343
mmu-mir-19b-2-3p	7.3745	8.76336	5.64759	91.7994	99.8837	93.2807	7.16356	7.81123	6.98643	22.4907
mmu-mir-19b-1-3p	7.224	8.6173	5.39843	91.5614	99.758	93.2807	6.93794	7.90766	6.47647	22.4907
mmu-mir-467e-5p_+_1	4.6655	3.50534	4.31874	19.8979	20.446	21.3088	6.35508	4.9664	5.20157	221.28
mmu-mir-3068-5p	3.1605	5.69618	5.06622	232.336	239.738	254.005	2.70749	2.50731	1.93784	29.2314
mmu-mir-669l-5p	6.72735	7.96005	5.64759	11.3141	12.3807	9.90027	2.87671	4.81692	2.30501	299.29
mmu-mir-186-3p	10.6855	8.47124	7.05948	117.444	117.271	109.657	4.06123	3.37522	3.26373	13.025
mmu-mir-7a-1-5p_+_4	3.12288	2.9625	3.70969	240.37	188.609	159.991	3.7416	3.21289	3.53911	15.5088
mmu-mir-7a-2-5p_+_4	2.97238	2.9625	3.46053	228.838	178.749	152.483	3.40316	3.02002	3.23314	15.5088
mmu-let-7f-1-5p_-_1	4.40213	4.45471	4.52637	13.1154	15.7116	16.9604	1.97421	1.73583	2.24382	147.161
mmu-mir-669m-2-5p_-_5	3.95063	3.1402	2.29779	12.461	13.2047	13.2916	3.60998	2.79661	2.58379	151.272
mmu-mir-669m-1-5p_-_5	3.95063	3.1402	2.29779	12.461	13.2047	13.2916	3.60998	2.79661	2.58379	151.272
mmu-mir-669b-5p	3.95063	3.1402	2.29779	12.461	13.2047	13.2435	3.60998	2.79661	2.58379	151.272
mmu-mir-137-3p_+_1	7.0735	6.57252	6.31201	128.689	142.954	157.602	1.9178	1.63939	1.83585	9.6221
mmu-mir-669o-5p	5.117	3.79745	3.90348	3.88703	5.44668	4.71747	4.11764	3.66453	3.16174	207.081
mmu-let-7f-2-5p_+_1	3.913	3.79745	4.60943	22.0887	29.4456	31.506	0	1.18133	0	164.093
mmu-mir-380-5p	1.9565	0	1.578	109.947	117.313	137.481	2.03062	1.54296	2.65178	22.0604
mmu-let-7f-1-5p_+_1	3.913	3.50534	4.44332	20.4228	27.7697	29.5484	0	1.18133	0	152.935
mmu-let-7c-2-5p_-_1	2.46068	2.1665	1.92406	13.473	14.5133	14.4573	1.33494	0	1.93784	127.265
mmu-mir-669d-2-5p	2.79261	0	1.49495	6.21396	5.69341	5.72301	2.65108	1.32866	2.4478	121.349
mmu-mir-669d-5p	2.79261	0	1.49495	6.13464	5.69341	5.72301	2.65108	1.32866	2.4478	113.174
mmu-let-7b-5p_+_1	0	1.75267	1.53648	8.6671	10.2541	8.56263	1.22213	0	0	410.139
mmu-mir-669o-5p_+_1	1.9565	0	2.24658	3.09376	1.9349	2.99415	0	1.22954	1.63187	195.557
mmu-let-7b-5p_-_1	1.91135	1.89873	2.42039	4.70014	4.42318	4.23609	0	1.30187	0	107.466
mmu-mir-7a-1-5p_+_1	0	0	0	2.63102	2.51385	2.37478	0	0	0	1043.67
mmu-mir-7a-2-5p_+_1	0	0	0	2.41948	2.26247	2.15014	0	0	0	978.202
mmu-mir-7a-1-5p_-_1	0	0	0	0	0	0	0	0	0	518.57
mmu-mir-409-5p	13.0935	11.5384	11.3367	130.176	128.542	127.083	430.378	384.582	302.813	0
mmu-mir-7a-2-5p_-_1	0	0	0	0	0	0	0	0	0	375.529
mmu-mir-376a-5p_+_1	96.32	100.633	98.5836	344.042	327.304	311.064	16.4706	16.0082	18.0525	0
mmu-mir-7b-5p_+_1	0	0	0	1.98318	1.89936	1.66876	0	0	0	342.589
mmu-mir-671-3p	179.547	205.157	195.638	12.4702	12.2341	12.9073	291.1	266.305	257.452	0
mmu-mir-362-5p	12.7925	14.7516	10.5477	221.64	241.442	254.166	12.0709	12.8258	9.38323	0
mmu-mir-666-5p	191.436	210.64	209.215	69.57	69.9689	74.4205	91.0393	85.3449	76.0178	0
mmu-mir-22-3p_+_1	198.209	195.058	192.018	25.3847	21.4096	21.2286	90.588	84.0912	81.4913	0
mmu-mir-500-3p	47.7085	43.0865	44.0179	154.648	160.803	146.627	6.76872	7.32905	5.71153	0
mmu-let-7i-5p_+_1	2.408	1.67964	2.49158	2.53847	3.26801	4.33237	0	0	0	149.71
mmu-mir-30d-3p	126.307	130.793	131.369	22.7669	23.0436	26.0424	98.0336	85.6342	88.7837	0
mmu-mir-122-5p	0	0	0	2.37982	1.92729	1.73295	3.04592	1.54296	2.03983	127.688
mmu-let-7g-5p_+_1	0	0	1.74411	30.5965	44.1097	44.2383	0	0	0	125.568
mmu-mir-27b-3p_+_3	123.209	101.614	87.5464	1.80998	1.91372	1.94842	0	1.08811	0	0
mmu-mir-7b-5p_-_1	0	0	0	0	0	0	0	0	0	121.88
mmu-mir-23b-3p_+_1	45.8273	49.0748	49.5825	116.854	116.587	120.227	28.3722	24.7355	23.917	0
mmu-mir-154-3p	0	1.60662	1.32884	94.0424	91.2109	75.287	0	0	0	104.279
mmu-let-7a-2-5p_+_1	2.33275	2.55598	1.88945	13.9318	18.8696	18.1019	0	0	0	104.095
mmu-let-7a-1-5p_+_1	2.33275	2.55598	1.88945	13.8525	18.8068	17.8772	0	0	0	104.095
mmu-mir-29b-1-3p_+_2	0	0	0	100.785	97.0207	79.7637	0	0	0	0
mmu-mir-29b-2-3p_+_2	0	0	0	100.785	97.1045	79.7637	0	0	0	0
mmu-mir-339-3p	89.5475	86.7572	100.577	63.3031	56.8969	54.3953	64.6413	66.3472	59.2572	0

## Sheet: TableS3
miRNA	TS-HiSeq-ML	NF-HiSeq-ML
mmu-mir-122-5p	17243.6	532451
mmu-mir-192-5p	82266.3	6026.4
mmu-mir-30a-5p	30217.6	10755.3
mmu-mir-21-5p	14170.5	19737.9
mmu-let-7f-2-5p	8619.65	13355
mmu-mir-194-2-5p	8689.79	10878
mmu-mir-378-3p	11384.7	7983.77
mmu-let-7f-1-5p	7335.67	11785.5
mmu-let-7a-1-5p	4443.99	18618.3
mmu-let-7a-2-5p	4408.6	18058.9
mmu-let-7c-2-5p	3655.05	16726.4
mmu-mir-26a-2-5p	15359.4	3806.75
mmu-mir-26a-1-5p	15322.2	3733.22
mmu-mir-148a-3p	18624.1	3055.81
mmu-mir-30d-5p	7897.7	7173.13
mmu-let-7g-5p	3783.55	14514.9
mmu-let-7c-1-5p	3475.63	13942.3
mmu-let-7b-5p	1800.34	25165.5
mmu-mir-92a-1-3p	17642.7	2273.91
mmu-mir-192-5p_+_1	30149.2	1108.32
mmu-mir-27b-3p	20208.6	1360.12
mmu-mir-101b-3p	4494.85	5062.87
mmu-mir-26b-5p	3562.23	4638.16
mmu-mir-16-1-5p	2953.31	5565.06
mmu-mir-143-3p	9373.02	1745.27
mmu-mir-16-2-5p	2925.84	5499.72
mmu-mir-10a-5p	17162.3	610.126
mmu-mir-486-5p	6186.13	1651.03
mmu-mir-3107-5p	6168.91	1638.03
mmu-mir-30e-5p	4403.35	2045.25
mmu-let-7d-5p	1327.52	6246.04
mmu-mir-194-1-5p	1993.86	4020.73
mmu-mir-126-5p	8504.58	840.769
mmu-mir-30c-2-5p	2056.41	1510.56
mmu-mir-30c-1-5p	2056.29	1510.56
mmu-mir-125a-5p	3489.93	689.81
mmu-mir-101a-3p	2017.06	1123.69
mmu-let-7i-5p	1211.64	1625
mmu-mir-101b-3p_-_1	1953.15	956.038
mmu-mir-10a-5p_+_1	6247.76	275.681
mmu-mir-151-3p	2856.05	586.043
mmu-mir-191-5p	8217.79	186.197
mmu-mir-22-3p	4003.02	365.026
mmu-mir-126-3p	462.911	1883.86
mmu-mir-181a-1-5p	2325.38	366.624
mmu-mir-181a-2-5p	2325.2	366.624
mmu-mir-99b-5p	2183.99	376.841
mmu-mir-146a-5p	446.776	1556.28
mmu-mir-93-5p	844.345	818.806
mmu-mir-103-2-3p	1051.87	618.13
mmu-mir-103-1-3p	1035.64	582.058
mmu-mir-151-5p	1502.69	396.719
mmu-mir-320-3p	259.141	1959.55
mmu-mir-802-5p	503.625	858.422
mmu-mir-107-3p	773.652	524.997
mmu-let-7d-3p	483.592	838.684
mmu-mir-423-3p	598.728	569.328
mmu-mir-126-3p_+_1	218.265	1302.33
mmu-mir-142-5p_-_2	2994.84	94.1756
mmu-mir-340-5p	821.673	326.174
mmu-let-7e-5p	239.096	1095.23
mmu-mir-122-5p_-_1	161.807	1558.83
mmu-mir-31-5p	424.492	576.73
mmu-mir-30b-5p	866.292	267.653
mmu-mir-125b-1-5p	637.88	353.21
mmu-mir-125b-2-5p	623.992	353.419
mmu-mir-24-1-3p	220.863	961.598				0.376404
mmu-mir-24-2-3p	220.863	961.598
mmu-mir-101a-3p_-_1	919.421	228.966
mmu-mir-23b-3p	1132.46	167.466
mmu-mir-130a-3p	1102.8	154.712
mmu-mir-140-3p_+_1	561.043	296.358
mmu-mir-28-3p	580.929	254.383
mmu-mir-15a-5p	367.879	398.109
mmu-mir-744-5p	371.639	329.58
mmu-mir-152-3p	150.175	811.717
mmu-mir-25-3p	408.876	282.944
mmu-mir-186-5p	729.11	149.291
mmu-mir-142-5p	3776.76	27.7314
mmu-mir-328-3p	161.091	644.147
mmu-mir-221-3p	263.659	388.24
mmu-mir-195-5p	258.292	393.568
mmu-mir-98-5p	305.947	323.623
mmu-mir-30a-3p	325.033	293.995
mmu-mir-140-3p	273.969	348.276
mmu-mir-28-5p	247.973	383.305
mmu-mir-203-3p	343.499	273.769
mmu-mir-378-3p_+_1	388.484	216.917
mmu-mir-484	249.154	313.942
mmu-mir-532-5p	303.594	249.374
mmu-mir-148b-3p	496.858	151.793
mmu-mir-30a-5p_+_1	331.107	209.48
mmu-mir-182-5p	847.68	79.0936
mmu-mir-100-5p	670.2	98.9712
mmu-mir-30a-3p_+_1	253.339	221.538
mmu-mir-1247-5p	201.709	247.915
mmu-mir-99a-5p	264.174	180.358
mmu-mir-203-3p_+_1	199.453	230.052
mmu-mir-122-5p_+_1	10.0066	4227.39
mmu-mir-5105_+_8	364.301	107.659
mmu-mir-1839-5p	145.217	262.023
mmu-mir-425-5p	170.173	214.901
mmu-mir-192-5p_-_1	919.69	35.6547
mmu-mir-92a-2-3p	377.027	83.6807
mmu-mir-199a-2-3p	179.096	167.321
mmu-mir-199b-3p	174.366	167.321
mmu-mir-199a-1-3p	174.366	167.321
mmu-mir-423-5p	231.001	110.092
mmu-mir-5115_-_8	458.169	55.3933
mmu-mir-20a-5p	75.1102	323.95
mmu-mir-27a-3p	442.595	50.2154
mmu-mir-652-3p	114.5	191.618
mmu-mir-23a-3p	253.729	86.4261
mmu-mir-34a-5p	54.824	393.73
mmu-mir-361-5p	100.794	208.368
mmu-mir-5115_-_1	429.078	46.219
mmu-mir-101b-3p_+_1	127.857	154.434
mmu-mir-145-5p	269.013	60.884
mmu-mir-30c-2-3p	177.814	83.8892
mmu-mir-181c-5p	388.741	38.3652
mmu-mir-21-5p_-_1	159.62	91.3955
mmu-mir-122-3p	169.445	83.2637
mmu-mir-17-5p	82.1148	170.837
mmu-mir-5115_-_6	313.106	37.7629
mmu-mir-451	225.32	51.6402
mmu-mir-148a-5p	324.032	35.3766
mmu-mir-122-3p_+_1	137.495	81.3176
mmu-mir-30e-3p	176.935	62.135
mmu-mir-150-5p	187.76	57.6869
mmu-mir-127-3p	643.94	14.8735
mmu-mir-139-5p	77.6573	121.142
mmu-mir-378-5p	79.8102	111.551
mmu-mir-5115_-_5	217.067	39.8711
mmu-mir-676-3p	133.057	63.4556
mmu-mir-574-3p	70.496	118.571
mmu-mir-106b-5p	53.8234	153.808
mmu-mir-143-3p_-_1	182.12	45.0722
mmu-mir-194-2-3p	47.1826	162.079
mmu-mir-122-5p_+_4	24.9478	306.273
mmu-mir-5115_-_2	188.1	40.5198
mmu-mir-200b-3p	115.258	65.8534
mmu-mir-30a-5p_-_1	270.386	25.6116
mmu-mir-19b-2-3p	67.2565	100.848
mmu-mir-5115	303.297	21.0592
mmu-mir-378-3p_-_1	133.598	44.4467
mmu-mir-15b-5p	35.7205	165.346
mmu-mir-339-5p	41.6032	135.078
mmu-mir-5115_-_7	113.893	42.1705
mmu-let-7d-5p_-_1	29.474	143.522
mmu-mir-26a-2-5p_-_1	160.753	23.318
mmu-mir-30e-5p_+_1	114.067	32.1448
mmu-mir-5105_+_7	103.038	30.164
mmu-mir-1249-3p	18.5577	163.817
mmu-mir-671-3p	118.636	25.2293
mmu-mir-320-3p_+_1	17.648	163.191
mmu-mir-27b-3p_-_1	248.065	8.06226
mmu-mir-142-5p_-_3	120.504	15.638
mmu-let-7b-5p_-_1	14.1113	119.301
mmu-mir-7a-1-5p	3.36586	372.277
mmu-mir-7a-2-5p	3.24456	305.798
mmu-mir-5109_+_5	100.814	8.68778
mmu-mir-21-5p_+_1	5.51879	127.467
mmu-mir-1843-5p	124.607	3.75312
mmu-mir-26a-1-5p_-_1	186.618	2.43258
mmu-let-7c-2-5p_+_1	2.45617	177.932
mmu-let-7c-1-5p_+_1	2.39552	141.825
mmu-mir-10b-5p	1601.94	0
mmu-mir-142-5p_+_1	315.782	0
mmu-mir-5099_-_2	309.457	0
mmu-mir-10a-5p_-_1	284.946	0
mmu-mir-10b-5p_+_1	211.23	0
mmu-mir-191-5p_+_1	203.953	0
mmu-mir-148a-3p_-_1	188.448	0
mmu-mir-92a-1-3p_-_1	175.712	0
mmu-mir-29a-3p	0	175.597
mmu-let-7b-5p_+_1	0	169.365
mmu-mir-802-3p	128.691	0
mmu-mir-541-5p	117.441	0
